# Supplementary material for: Sex-specific effects of a parasite on stress-induced freezing behavior in a natural beetle-nematode system
Source: PLoS One. 2023 Mar 14;18(3):e0281149. doi: 10.1371/journal.pone.0281149 (PMC10013888; doi:10.1371/journal.pone.0281149)
Supplement: S1 Raw data — (XLSX) [file pone.0281149.s004.xlsx]

## Sheet: Sheet1
Experiment	Beetle#	Parasite Load	Sex	Weight	Light_Exposure	Flip_Upsidedown	Sound/Vibration	Vibration	Average_Immobility_Duration (sec)	LogDuration
Summer2021	133	0	M	1.4	0	0	0	0	0	0
Summer2021	70	1	F	1.87	0	0	0	0	0	0
Summer2021	164	1	F	1.83	0	0	0	0	0	0
Summer2021	188	1	F	1.79	0	0	0	0	0	0
Summer2021	217	1	F	1.86	0	0	0	0	0	0
Summer2021	111	2	F	1.88	0	0	0	0	0	0
Summer2021	127	2	F	1.53	0	0	0	0	0	0
Summer2021	139	2	F	1.57	0	0	0	0	0	0
Summer2021	149	2	M	1.61	0	0	0	0	0	0
Summer2021	28	3	F	2.06	0	0	0	0	0	0
Summer2021	165	3	F	1.87	0	0	0	0	0	0
Summer2021	166	3	F	2.02	0	0	0	0	0	0
Summer2021	183	3	F	1.71	0	0	0	0	0	0
Summer2021	191	1	F	1.92	3	0	0	0	0.75	0.559616
Summer2021	162	2	F	1.9	6	0	0	0	1.5	0.916291
Summer2021	14	1	F	1.75	13	0	0	0	3.25	1.44692
Summer2021	12	0	M	1.83	16	0	0	0	4	1.60944
Summer2021	72	0	M	1.54	22	0	0	0	5.5	1.8718
Summer2021	219	3	F	2	0	4	0	0	1	0.693147
Summer2021	130	1	F	2.27	0	7	0	0	1.75	1.0116
Summer2021	189	1	M	1.61	0	7	0	0	1.75	1.0116
Summer2021	71	2	F	1.69	7	7	0	0	3.5	1.50408
Summer2021	221	3	M	1.67	0	13	0	0	3.25	1.44692
Summer2021	251	0	F	1.78	0	16	0	0	4	1.60944
Summer2021	209	2	F	1.83	0	25	0	0	6.25	1.981
Summer2021	141	2	M	1.77	0	28	0	0	7	2.07944
Summer2021	208	0	F	1.61	0	38	0	0	9.5	2.35138
Summer2021	68	2	M	1.66	2	92	0	0	23.5	3.19867
Summer2021	22	2	F	1.96	0	321	0	0	80.25	4.39753
Summer2021	115	3	F	1.65	0	0	0	4	1	0.693147
Summer2021	73	1	F	1.52	0	21	0	4	6.25	1.981
Summer2021	20	1	F	1.41	9	0	0	5	3.5	1.50408
Summer2021	160	1	F	1.46	0	40	0	5	11.25	2.50553
Summer2021	11	1	F	1.84	0	0	0	6	1.5	0.916291
Summer2021	120	2	M	1.45	4	11	0	6	5.25	1.83258
Summer2021	3	1	M	1.54	0	19	0	6	6.25	1.981
Summer2021	152	2	M	1.46	0	0	0	7	1.75	1.0116
Summer2021	74	3	F	1.94	0	13	0	7	5	1.79176
Summer2021	24	3	F	2	8	9	0	8	6.25	1.981
Summer2021	150	1	F	1.87	0	11	0	8	4.75	1.7492
Summer2021	151	2	F	1.73	0	0	0	9	2.25	1.17865
Summer2021	142	3	F	2.06	6	0	0	9	3.75	1.55814
Summer2021	134	1	M	1.43	6	0	0	12	4.5	1.70475
Summer2021	174	0	F	1.95	0	0	0	15	3.75	1.55814
Summer2021	187	1	M	1.41	36	54	0	17	26.75	3.32324
Summer2021	9	1	M	1.54	14	0	0	26	10	2.3979
Summer2021	211	3	F	1.88	0	0	0	29	7.25	2.11021
Summer2021	200	1	M	1.45	0	0	0	31	7.75	2.16905
Summer2021	204	3	F	1.64	0	2	0	39	10.25	2.42037
Summer2021	126	1	F	1.72	6	84	0	77	41.75	3.75537
Summer2021	15	0	M	1.44	0	11	2	6	4.75	1.7492
Summer2021	144	1	F	1.37	5	0	2	16	5.75	1.90954
Summer2021	157	2	F	1.47	0	0	2	101	25.75	3.28653
Summer2021	154	2	M	1.54	7	0	3	0	2.5	1.25276
Summer2021	135	0	M	1.6	0	18	3	29	12.5	2.60269
Summer2021	257	2	F	1.45	0	23	4	0	6.75	2.04769
Summer2021	182	2	F	2.02	0	0	4	9	3.25	1.44692
Summer2021	185	3	F	1.79	0	0	4	11	3.75	1.55814
Summer2021	156	3	F	1.69	3	26	4	17	12.5	2.60269
Summer2021	153	1	F	1.98	12	27	4	286	82.25	4.42185
Summer2021	13	1	M	1.55	0	0	5	0	1.25	0.81093
Summer2021	199	3	F	1.88	19	0	5	0	6	1.94591
Summer2021	138	2	M	1.55	0	8	5	0	3.25	1.44692
Summer2021	2	3	M	1.6	9	60	5	5	19.75	3.03255
Summer2021	220	2	F	2.02	0	22	5	8	8.75	2.27727
Summer2021	195	2	M	1.29	0	35	5	17	14.25	2.72458
Summer2021	145	2	F	1.47	0	0	5	32	9.25	2.32728
Summer2021	17	1	F	1.95	0	671	5	61	184.25	5.22171
Summer2021	177	1	F	1.86	0	11	6	4	5.25	1.83258
Summer2021	31	2	F	1.67	14	36	6	12	17	2.89037
Summer2021	116	1	M	1.57	4	6	6	21	9.25	2.32728
Summer2021	194	1	M	1.5	0		6	37	14.3333	2.73003
Summer2021	112	2	F	1.78	4	12	6	63	21.25	3.10234
Summer2021	21	2	M	1.83	0	80	7	4	22.75	3.16758
Summer2021	128	2	F	1.74	8	0	7	6	5.25	1.83258
Summer2021	179	2	M	1.42	0	46	7	118	42.75	3.77849
Summer2021	268	0	F	1.85	0	0	8	0	2	1.09861
Summer2021	197	1	M	1.44	9	34	9	0	13	2.63906
Summer2021	184	3	M	1.53	75	21	9	16	30.25	3.44202
Summer2021	163	1	F	1.91	0	0	10	0	2.5	1.25276
Summer2021	167	2	F	2.04	0	4	10	0	3.5	1.50408
Summer2021	216	3	M	1.96	0	0	10	4	3.5	1.50408
Summer2021	172	3	F	1.81	0	11	10	17	9.5	2.35138
Summer2021	136	3	M	1.43	21	5	11	7	11	2.48491
Summer2021	137	2	M	1.58	6	11	11	12	10	2.3979
Summer2021	196	0	M	1.6	0	0	12	0	3	1.38629
Summer2021	23	1	F	1.61	0	0	12	4	4	1.60944
Summer2021	121	0	F	1.7	0	9	12	17	9.5	2.35138
Summer2021	260	3	F	1.91	0	0	13	0	3.25	1.44692
Summer2021	171	2	F	1.82	0	5	13	9	6.75	2.04769
Summer2021	192	1	F	1.86	51	0	13	56	30	3.43399
Summer2021	77	1	F	2.31	0	0	14	0	3.5	1.50408
Summer2021	147	1	M	1.78	0	0	14	0	3.5	1.50408
Summer2021	262	1	M	1.95	0	0	14	0	3.5	1.50408
Summer2021	223	2	F	1.85	4	0	14	0	4.5	1.70475
Summer2021	148	3	M	1.65	0	0	14	7	5.25	1.83258
Summer2021	132	2	F	1.63	0	0	14	10	6	1.94591
Summer2021	25	0	M	1.29	215	7	14	10	61.5	4.13517
Summer2021	131	0	M	1.67	4	10	14	17	11.25	2.50553
Summer2021	29	1	M	1.58	0	0	15	0	3.75	1.55814
Summer2021	158	2	M	1.99	0	0	15	6	5.25	1.83258
Summer2021	76	1	M	1.7	5	37	15	35	23	3.17805
Summer2021	213	2	M	1.48	0	31	16	0	11.75	2.54553
Summer2021	263	2	F	1.73	0	0	17	0	4.25	1.65823
Summer2021	206	3	F	1.57	2	0	17	0	4.75	1.7492
Summer2021	215	3	F	1.98	30	50	17	0	24.25	3.22883
Summer2021	125	3	F	1.7	0		17	24	13.6667	2.68558
Summer2021	190	1	F	2.07	0	9	18	13	10	2.3979
Summer2021	69	2	M	1.52	20	68	19	51	39.5	3.7013
Summer2021	33	0	M	1.42	22	0	20	10	13	2.63906
Summer2021	169	3	F	1.7	0	31	21	0	13	2.63906
Summer2021	146	3	M	1.88	55	149	23	110	84.25	4.44559
Summer2021	198	0	F	1.84	0	0	24	8	8	2.19722
Summer2021	124	1	F	1.53	19	43	24	8	23.5	3.19867
Summer2021	173	1	F	1.7	0	0	26	8	8.5	2.25129
Summer2021	122	2	F	1.92	23	162	27	21	58.25	4.08177
Summer2021	110	1	M	1.57	17	23	31	49	30	3.43399
Summer2021	181	0	M	1.68	3	81	34	42	40	3.71357
Summer2021	10	2	M	1.84	44	22	36	16	29.5	3.41773
Summer2021	161	1	F	1.83	5	42	42	8	24.25	3.22883
Summer2021	113	2	F	1.66	13	325	46	6	97.5	4.59006
Summer2021	27	2	F	1.63	10	7	48	22	21.75	3.12457
Summer2021	78	3	F	1.64	0	0	52	20	18	2.94444
Summer2021	210	0	F	1.74	47	0	53	16	29	3.4012
Summer2021	26	2	M	1.49	83	16	64	28	47.75	3.88671
Summer2021	114	1	F	1.58	23	9	66	11	27.25	3.34109
Summer2021	143	2	M	1.35	6	17	71	142	59	4.09434
Summer2021	30	1	F	1.57	56	592	74	8	182.5	5.21221
Summer2021	4	3	M	1.66	32	73	78	13	49	3.91202
Summer2021	75	2	F	2.05	0	40	93	65	49.5	3.92197
Summer2021	176	1	M	1.37	9	274	93	172	137	4.92725
Summer2021	250	0	F	1.86	0	52	102	0	38.5	3.6763
Summer2021	119	2	M	1.46	0	33	125	0	39.5	3.7013
Summer2021	178	1	F	1.9	27	59	129	51	66.5	4.21213
Summer2021	140	2	F	1.85	11	0	159	118	72	4.29046
Summer2021	168	3	M	1.76	118	107	169	86	120	4.79579
Summer2021	175	2	M	1.34	0	0	175	0	43.75	3.80109
Summer2021	32	0	F	1.78	0	80	235	7	80.5	4.4006
Summer2021	118	3	F	1.46	4	31	240	29	76	4.34381
Summer2021	18	0	F	1.91	29	25	298	422	193.5	5.27043
Spring2022	8	0	M	1.81	0	0	0	0	0	0
Spring2022	31	0	M	1.95	0	0	0	0	0	0
Spring2022	33	0	M	1.93	0	0	0	0	0	0
Spring2022	49	0	M	1.79	0	0	0	0	0	0
Spring2022	51	0	M	1.45	0	0	0	0	0	0
Spring2022	75	0	M	1.74	0	0	0	0	0	0
Spring2022	82	0	M	1.71	0	0	0	0	0	0
Spring2022	101	0	M	1.78	0	0	0	0	0	0
Spring2022	13	1	M	1.9	0	0	0	0	0	0
Spring2022	65	1	M	1.85	0	0	0	0	0	0
Spring2022	78	1	F	1.92	0	0	0	0	0	0
Spring2022	19	2	F	1.87	0	0	0	0	0	0
Spring2022	67	2	F	2.21	0	0	0	0	0	0
Spring2022	10	3	F	1.87	0	0	0	0	0	0
Spring2022	40	3	F	2	0	0	0	0	0	0
Spring2022	48	3	F	1.87	0	0	0	0	0	0
Spring2022	57	3	F	2.18	0	0	0	0	0	0
Spring2022	58	3	F	2.02	0	0	0	0	0	0
Spring2022	85	3	F	2.23	0	0	0	0	0	0
Spring2022	88	3	F	2.1	0	0	0	0	0	0
Spring2022	95	3	F	2.05	0	0	0	0	0	0
Spring2022	91	0	M	2.01	4	0	0	0	1	0.693147
Spring2022	87	2	F	1.86	8	0	0	0	2	1.09861
Spring2022	68	2	F	2.14	9	0	0	0	2.25	1.17865
Spring2022	37	3	F	2.13	19	10	0	0	7.25	2.11021
Spring2022	25	2	M	1.35	0	17	0	0	4.25	1.65823
Spring2022	63	0	M	1.63	0	20	0	0	5	1.79176
Spring2022	56	1	F	2.05	12	20	0	0	8	2.19722
Spring2022	90	1	F	2.14	0	27	0	0	6.75	2.04769
Spring2022	16	2	M	1.68	13	29	0	0	10.5	2.44235
Spring2022	98	3	F	2.28	0	37	0	0	9.25	2.32728
Spring2022	27	0	F	1.61	0	72	0	0	18	2.94444
Spring2022	35	3	M	1.87	77	81	0	0	39.5	3.7013
Spring2022	73	3	F	1.94	0	85	0	0	21.25	3.10234
Spring2022	47	1	M	2.04	45	85	0	0	32.5	3.51155
Spring2022	15	0	M	1.48	0	97	0	0	24.25	3.22883
Spring2022	2	3	M	1.99	0	300	0	0	75	4.33073
Spring2022	12	2	M	1.67	0	0	0	5	1.25	0.81093
Spring2022	18	0	F	1.81	0	34	0	9	10.75	2.46385
Spring2022	53	3	F	2.27	0	5	0	11	4	1.60944
Spring2022	89	1	M	1.81	0	0	0	14	3.5	1.50408
Spring2022	5	1	F	1.94	0	0	0	17	4.25	1.65823
Spring2022	74	3	F	1.79	0	0	0	22	5.5	1.8718
Spring2022	23	0	M	2.04	9	36	0	22	16.75	2.87639
Spring2022	100	1	M	1.61	15	8	0	34	14.25	2.72458
Spring2022	92	1	F	1.98	0	0	0	57	14.25	2.72458
Spring2022	70	0	F	1.96	0	35	0	106	35.25	3.59044
Spring2022	66	1	F	2.1	0	82	0	131	53.25	3.9936
Spring2022	44	1	F	2.1	0	7	0	249	64	4.17439
Spring2022	50	0	M	1.81	0	0	4	0	1	0.693147
Spring2022	76	1	M	1.77	0	0	5	0	1.25	0.81093
Spring2022	69	2	M	1.79	0	30	7	5	10.5	2.44235
Spring2022	77	0	F	1.73	0	7	7	115	32.25	3.50405
Spring2022	26	2	M	1.74	0	108	7	300	103.75	4.65158
Spring2022	99	2	M	1.94	5	8	8	28	12.25	2.584
Spring2022	3	2	F	1.61	0	137	9	0	36.5	3.62434
Spring2022	94	0	F	2.17	0	21	9	10	10	2.3979
Spring2022	22	2	F	2.06	0	44	10	0	13.5	2.67415
Spring2022	9	0	F	1.82	0	0	10	5	3.75	1.55814
Spring2022	62	1	F	1.85	0	0	11	0	2.75	1.32176
Spring2022	54	2	F	2.01	0	0	11	0	2.75	1.32176
Spring2022	7	2	F	1.27	0	0	12	0	3	1.38629
Spring2022	80	0	F	2.09	0	35	12	0	11.75	2.54553
Spring2022	14	0	F	1.98	0	0	16	12	7	2.07944
Spring2022	84	2	M	1.63	5	8	16	37	16.5	2.8622
Spring2022	46	2	M	1.73	0	0	18	7	6.25	1.981
Spring2022	96	2	M	2	0	0	18	34	13	2.63906
Spring2022	36	0	M	1.96	0	0	21	0	5.25	1.83258
Spring2022	28	2	M	1.92	0	32	21	0	13.25	2.65676
Spring2022	32	1	M	1.67	0	116	21	8	36.25	3.61765
Spring2022	59	0	F	1.94	41	24	21	33	29.75	3.42589
Spring2022	38	0	F	1.82	20	13	23	12	17	2.89037
Spring2022	17	1	F	2	0	189	23	32	61	4.12713
Spring2022	81	0	F	2.03	29	11	24	9	18.25	2.95751
Spring2022	45	2	M	1.85	0	20	25	17	15.5	2.80336
Spring2022	52	1	M	1.94	0	0	26	0	6.5	2.0149
Spring2022	34	2	M	1.45	0	0	26	44	17.5	2.91777
Spring2022	39	1	M	1.87	0	82	28	16	31.5	3.48124
Spring2022	4	3	F	1.96	0	13	28	21	15.5	2.80336
Spring2022	71	3	M	2.13	0	31	29	0	15	2.77259
Spring2022	24	0	F	2.19	0	0	30	19	12.25	2.584
Spring2022	64	2	M	1.59	0	30	30	281	85.25	4.45725
Spring2022	55	1	F	2.2	5	4	32	0	10.25	2.42037
Spring2022	1	2	M	1.84	0	0	34	0	8.5	2.25129
Spring2022	86	1	F	2.21	0	133	34	5	43	3.78419
Spring2022	20	1	M	1.58	0	37	35	12	21	3.09104
Spring2022	42	0	F	1.84	0	28	36	31	23.75	3.20883
Spring2022	21	2	F	1.82	13	14	37	35	24.75	3.24843
Spring2022	43	0	F	1.96	50	123	37	51	65.25	4.19344
Spring2022	93	2	M	1.66	11	0	41	37	22.25	3.14631
Spring2022	6	1	M	1.91	0	0	42	18	15	2.77259
Spring2022	30	0	F	2.1	11	45	42	65	40.75	3.7317
Spring2022	11	2	M	1.93	11	97	48	25	45.25	3.83406
Spring2022	79	3	M	1.67	39	81	49	217	96.5	4.57985
Spring2022	83	1	F	2.16	18	38	50	300	101.5	4.62986
Spring2022	72	0	F	2.23	24	41	54	22	35.25	3.59044
Spring2022	61	3	M	1.9	42	102	76	23	60.75	4.12309
Spring2022	29	3	M	1.81	0	14	102	0	29	3.4012
